# Supplementary material for: Correlates of physical activity and sedentary behaviour in children attending before and after school care: a systematic review
Source: BMC Public Health. 2022 Dec 16;22:2364. doi: 10.1186/s12889-022-14675-8 (PMC9758811; doi:10.1186/s12889-022-14675-8)
Supplement: Supplementary file 1 — Additional file 1. Summary of reported physical activity correlates. [file 12889_2022_14675_MOESM1_ESM.xlsx]

## Sheet: Physical Activity Correlates
Additional file 1: Summary of reported physical activity correlates
Correlate	Found associations with children's physical activity (reference)	PA Outcome	Association (-/+)	Found no associations with children's physical activity (reference)	PA Outcome	Summary coding for row ( n/N for row; %)	Summary code for association (-/+)
Individual Variables
Age of child	Ajja et al., 2014	Girls indoor MVPA minutes	-	Ajja et al., 2014	Boys outdoor MVPA minutes	8/16 (50)	??
	Ajja et al., 2014	Boys indoor MVPA minutes	-	Ajja et al., 2014	Girls outdoor MVPA minutes
	Beets et al., 2015	30 MVPA minutes	-	Beets et al., 2015	Engaging in MVPA for 20% of attendance
	Beets et al., 2015	Engaging in MVPA for at least 50% of PA time	-	Beets et al., 2015	Engaging in MVPA for 20% of program
	Beets et al., 2015	Engaging in PA for 20% of attendance	-	Kuritz et al., 2020	% time spent in MVPA
	Beets et al., 2015	Engaging in PA for 20% of program	-	Crowe et al., 2021	MVPA minutes
	Crowe et al., 2021	LPA minutes	-	Crowe et al., 2021	% accelerometer wear time in MVPA
	Crowe et al., 2021	% accelerometer wear time in LPA	-	Crowe et al., 2021	% children meeting 30 min > MVPA
BMI	Ajja et al., 2014	Boys outdoor MVPA minutes	-	Ajja et al., 2014	Boys indoor MVPA minutes	5/26 (19)	00
	Beets et al., 2015	Engaging in MVPA for 20% of attendance	-	Ajja et al., 2014	Girls indoor MVPA minutes
	Riiser et al., 2019	Total minutes in MVPA	-	Ajja et al., 2014	Girls outdoor MVPA minutes
	Trost et al., 2008	Time spent in MVPA during outdoor organised PA	-	Beets et al., 2015	30 MVPA minutes
	Trost et al., 2008	Time spent in VPA	-	Beets et al., 2015	Engaging in MVPA for 20% of program
				Beets et al., 2015	Engaging in MVPA for at least 50% of PA time
				Beets et al., 2015	Engaging in PA for 20% of attendance
				Beets et al., 2015	Engaging in PA for 20% of program
				Riiser et al., 2019	Outdoor minutes in LPA
				Riiser et al., 2019	Outdoor minutes in MVPA
				Riiser et al., 2019	Total minutes in LPA
				Rosenkranz et al., 2011	Time spent in MVPA during structured PA
				Rosenkranz et al., 2011	Time spent in MVPA during unstructured PA
				Trost et al., 2008	Time spent in LPA
				Trost et al., 2008	Time spent in MPA
				Trost et al., 2008	Time spent in MVPA
				Trost et al., 2008	Time spent in MVPA during academic time
				Trost et al., 2008	Time spent in MVPA during indoor free play
				Trost et al., 2008	Time spent in MVPA during indoor organised PA
				Trost et al., 2008	Time spent in MVPA during outdoor free play
				Trost et al., 2008	Time spent in MVPA during snack time
Child self-efficacy	Rosenkranz et al., 2011	Time spent in MVPA during structured PA	+	Rosenkranz et al., 2011	Time spent in MVPA during unstructured PA	1/4 (25)	0
				Rosenkranz et al., 2011	Time spent in MVPA during structured PA
				Rosenkranz et al., 2011	Time spent in MVPA during unstructured PA
Child SES				Rosenkranz et al., 2011	Time spent in MVPA during structured PA	0/2 (0)	0
				Rosenkranz et al., 2011	Time spent in MVPA during unstructured PA
Children appear engaged	Zarrett et al., 2015	Boys PA in METS	+	Zarrett et al., 2015	Girls PA in METS	2/4 (50)	?
	Zarrett et al., 2015	Children PA in METS	+	Crowe et al., 2021	Children accumulating ≥ 30 MVPA minutes
Ethnicity	Ajja et al., 2014	Boys indoor MVPA minutes	-	Ajja et al., 2014	Girls outdoor MVPA minutes	5/12 (42)	??
	Ajja et al., 2014	Boys outdoor MVPA minutes	-	Beets et al., 2015	Engaging in PA for 20% of attendance
	Ajja et al., 2014	Girls indoor MVPA minutes	-	Rosenkranz et al., 2011	Time spent in MVPA during structured PA
	Beets et al., 2015	30 MVPA minutes	+	Rosenkranz et al., 2011	Time spent in MVPA during unstructured PA
	Beets et al., 2015	Engaging in MVPA for 20% of attendance	+
	Beets et al., 2015	Engaging in MVPA for 20% of program	+
	Beets et al., 2015	Engaging in MVPA for at least 50% of PA time	+
	Beets et al., 2015	Engaging in PA for 20% of program	+
Meeting 30 min MVPA guideline	Beets et al., 2012	Childrens steps	+			1/1 (100)	+
Minutes in attendance	Kuritz et al., 2020	% time spent in MVPA	-	Beets et al., 2012	Childrens MVPA minutes	1/3 (33)	0
				Beets et al., 2012	Childrens steps
PA enjoyment	Rosenkranz et al., 2011	Time spent in MVPA during structured PA	+	Rosenkranz et al., 2011	Time spent in MVPA during unstructured PA	1/2 (50)	?
Sex (boys)	Trost et al., 2008	Time spent in LPA	-	Beets et al., 2015	Engaging in PA for 20% of attendance	20/30 (67)	++
	Beets et al., 2015	30 MVPA minutes	+	Londal et al., 2020	Minutes observed in PA
	Beets et al., 2015	Engaging in MVPA for 20% of attendance	+	Londal et al., 2020	PA intensity (CPM) during PA time
	Beets et al., 2015	Engaging in MVPA for 20% of program	+	Riiser et al., 2019	Outdoor minutes in LPA
	Beets et al., 2015	Engaging in MVPA for at least 50% of PA time	+	Trost et al., 2008	Time spent in MPA
	Beets et al., 2015	Engaging in PA for 20% of program	+	Trost et al., 2008	Time spent in MVPA during academic time
	Kuritz et al., 2020	% time spent in MVPA	+	Trost et al., 2008	Time spent in MVPA during outdoor organised PA
	Riiser et al., 2019	Outdoor minutes in MVPA	+	Trost et al., 2008	Time spent in MVPA during snack time
	Riiser et al., 2019	Total minutes in LPA	+	Crowe et al., 2021	LPA minutes
	Riiser et al., 2019	Total minutes in MVPA	+
	Rosenkranz et al., 2011	Time spent in MVPA during structured PA	+
	Rosenkranz et al., 2011	Time spent in MVPA during unstructured PA	+
	Crowe et al., 2021	MVPA minutes	+
	Crowe et al., 2021	% accelerometer wear time in LPA	+
	Crowe et al., 2021	% accelerometer wear time in MVPA	+
	Crowe et al., 2021	% children meeting 30 min > MVPA	+
	Trost et al., 2008	Time spent in MVPA	+
	Trost et al., 2008	Time spent in MVPA during indoor free play	+
	Trost et al., 2008	Time spent in MVPA during indoor organised PA	+
	Trost et al., 2008	Time spent in MVPA during outdoor free play	+
	Trost et al., 2008	Time spent in VPA	+
Interpersonal Variables
Parent PA social support				Rosenkranz et al., 2011	Time spent in MVPA during structured PA	0/2 (0)	0
				Rosenkranz et al., 2011	Time spent in MVPA during unstructured PA
Staff discipline children	Weaver et al., 2014	Boys observed walking	-	Weaver et al., 2014	Boys observed vigorous	2/4 (50)	?
	Weaver et al., 2014	Girls observed walking	-	Weaver et al., 2014	Girls observed vigorous
Staff discouraging PA	Weaver et al., 2014	Boys observed walking	-	Weaver et al., 2014	Boys observed vigorous	2/4 (50)	?
	Weaver et al., 2014	Girls observed vigorous	-	Weaver et al., 2014	Girls observed walking
Staff encouraging out-of-program PA				Zarrett et al., 2015	Boys PA in METS	0/3 (0)	0
				Zarrett et al., 2015	Children PA in METS
				Zarrett et al., 2015	Girls PA in METS
Staff engaged in PA	Weaver et al., 2014	Boys observed vigorous	+	Huberty et al., 2013	% boys engaged in MVPA	7/10 (70)	+
	Weaver et al., 2014	Boys observed walking	+	Huberty et al., 2013	% girls engaged in MVPA
	Weaver et al., 2014	Girls observed vigorous	+	Crowe et al., 2021	Children accumulating ≥ 30 MVPA minutes
	Weaver et al., 2014	Girls observed walking	+
	Zarrett et al., 2015	Boys PA in METS	+
	Zarrett et al., 2015	Children PA in METS	+
	Zarrett et al., 2015	Girls PA in METS	+
Staff giving instructions during PA	Weaver et al., 2014	Boys observed vigorous	-	Weaver et al., 2014	Boys observed walking	3/4 (75)	-
	Weaver et al., 2014	Girls observed vigorous	-
	Weaver et al., 2014	Girls observed walking	-
Staff leading PA	Weaver et al., 2014	Boys observed vigorous	+	Weaver et al., 2014	Boys observed walking	2/7 (29)	0
	Weaver et al., 2014	Girls observed vigorous	+	Weaver et al., 2014	Girls observed walking
				Zarrett et al., 2015	Boys PA in METS
				Zarrett et al., 2015	Children PA in METS
				Zarrett et al., 2015	Girls PA in METS
Staff off task during PA				Huberty et al., 2013	% boys engaged in MVPA	0/6 (0)	0
				Huberty et al., 2013	% girls engaged in MVPA
				Weaver et al., 2014	Boys observed vigorous
				Weaver et al., 2014	Boys observed walking
				Weaver et al., 2014	Girls observed vigorous
				Weaver et al., 2014	Girls observed walking
Staff other duties during PA	Huberty et al., 2013	% boys engaged in MVPA	-	Weaver et al., 2014	Girls observed vigorous	2/5 (40)	?
	Weaver et al., 2014	Boys observed walking	-	Weaver et al., 2014	Girls observed walking
	Weaver et al., 2014	Boys observed vigorous	+
Staff promoting PA	Huberty et al., 2013	% girls engaged in MVPA	+	Maher et al., 2019	% session in MVPA	2/13 (15)	00
	Zarrett et al., 2015	Boys PA in METS	+	Huberty et al., 2013	% boys engaged in MVPA
				Weaver et al., 2014	Boys observed vigorous
				Weaver et al., 2014	Boys observed walking
				Weaver et al., 2014	Girls observed vigorous
				Weaver et al., 2014	Girls observed walking
				Zarrett et al., 2015	Boys PA in METS
				Zarrett et al., 2015	Children PA in METS
				Zarrett et al., 2015	Children PA in METS
				Zarrett et al., 2015	Girls PA in METS
				Zarrett et al., 2015	Girls PA in METS
Staff supervising PA	Zarrett et al., 2015	Boys PA in METS	+			3/3 (100)	+
	Zarrett et al., 2015	Children PA in METS	+
	Zarrett et al., 2015	Girls PA in METS	+
Staff supervision	Zarrett et al., 2015	Boys PA in METS	+	Zarrett et al., 2015	Children PA in METS	1/3 (33)	0
				Zarrett et al., 2015	Girls PA in METS
Staff witholding PA				Maher et al., 2019	% session in MVPA	0/5 (0)	0
				Weaver et al., 2014	Boys observed vigorous
				Weaver et al., 2014	Boys observed walking
				Weaver et al., 2014	Girls observed vigorous
				Weaver et al., 2014	Girls observed walking
Youth interacting positively with one another	Zarrett et al., 2015	Children PA in METS	+	Zarrett et al., 2015	Boys PA in METS	2/3 (67)	+
	Zarrett et al., 2015	Girls PA in METS	+
Institutional Variables
% PA opportunities dedicated for free play (45-74%)	Beets et al., 2016	Boys accumulating ≥ 30 MVPA minutes	+			4/4 (100)	+
	Beets et al., 2016	Boys MVPA minutes	+
	Beets et al., 2016	Girls accumulating ≥ 30 MVPA minutes	+
	Beets et al., 2016	Girls MVPA minutes	+
% PA opportunities dedicated for free play (75-100%)	Beets et al., 2016	Boys accumulating ≥ 30 MVPA minutes	+	Beets et al., 2016	Boys MVPA minutes	1/4 (25)	0
				Beets et al., 2016	Girls accumulating ≥ 30 MVPA minutes
				Beets et al., 2016	Girls MVPA minutes
Activities appealing to both genders	Beets et al., 2013	Girls MVPA minutes	+	Beets et al., 2013	Boys MVPA minutes	1/2 (50)	?
Annual organisation revenue (approx $2-4 million)				Beets et al., 2016	Boys accumulating ≥ 30 MVPA minutes	0/4 (0)	0
				Beets et al., 2016	Boys MVPA minutes
				Beets et al., 2016	Girls accumulating ≥ 30 MVPA minutes
				Beets et al., 2016	Girls MVPA minutes
Annual organisation revenue (approx $5-20 million)				Beets et al., 2016	Boys accumulating ≥ 30 MVPA minutes	0/4 (0)	0
				Beets et al., 2016	Boys MVPA minutes
				Beets et al., 2016	Girls accumulating ≥ 30 MVPA minutes
				Beets et al., 2016	Girls MVPA minutes
Attended faith-based ASP				Beets et al., 2015	30 MVPA minutes	0/6 (0)	0
				Beets et al., 2015	Engaging in MVPA for 20% of attendance
				Beets et al., 2015	Engaging in MVPA for 20% of program
				Beets et al., 2015	Engaging in MVPA for at least 50% of PA time
				Beets et al., 2015	Engaging in PA for 20% of attendance
				Beets et al., 2015	Engaging in PA for 20% of program
Attended non sport-based ASP				Domazaet et al., 2015	Boys MVPA minutes/day	0/2 (0)	0
				Domazaet et al., 2015	Girls MVPA minutes
Attended sport-based ASP				Domazaet et al., 2015	Boys MVPA minutes/day	0/6 (0)	0
				Domazaet et al., 2015	Girls MVPA minutes
				Domazaet et al., 2015	Overweight children's PA (per cpm)
				Burrows et al., 2014	Children's GMQ (gross motor quotient) score
				Burrows et al., 2014	Children's locomotor score
				Burrows et al., 2014	Children's object control
Attending YMCA ASP				Beets et al., 2016	Boys accumulating ≥ 30 MVPA minutes	0/4 (0)	0
				Beets et al., 2016	Boys MVPA minutes
				Beets et al., 2016	Girls accumulating ≥ 30 MVPA minutes
				Beets et al., 2016	Girls MVPA minutes
Availability of screen before 5pm				Maher et al., 2019	% session in MVPA	0/1 (0)	0
Child feedback (formal collection)	Beets et al., 2013	Boys MVPA minutes	-			2/2 (100)	-
	Beets et al., 2013	Girls MVPA minutes	-
Child feedback (informal collection)				Beets et al., 2013	Boys MVPA minutes	0/2 (0)	0
				Beets et al., 2013	Girls MVPA minutes
Child input in daily programming				Crowe et al., 2021	Children accumulating ≥ 30 MVPA minutes	0/1 (0)	0
Children stand and wait during PA games	Weaver et al., 2014	Boys observed vigorous	+	Weaver et al., 2014	Girls observed walking	3/5 (60)	+
	Weaver et al., 2014	Boys observed walking	+	Crowe et al., 2021	Children accumulating ≥ 30 MVPA minutes
	Weaver et al., 2014	Girls observed vigorous	+
Clear PA rules				Zarrett et al., 2015	Boys PA in METS	0/3 (0)	0
				Zarrett et al., 2015	Children PA in METS
				Zarrett et al., 2015	Girls PA in METS
Elimination PA games	Weaver et al., 2014	Boys observed vigorous	-			5/5 (100)	-
	Weaver et al., 2014	Boys observed walking	-
	Weaver et al., 2014	Girls observed vigorous	-
	Weaver et al., 2014	Girls observed walking	-
	Crowe et al., 2021	Children accumulating ≥ 30 MVPA minutes	-
Free play	Zarrett et al., 2015	Boys PA in METS	-	Ajja et al., 2014	Boys outdoor MVPA minutes	2/7 (29)	0
	Ajja et al., 2014	Boys indoor MVPA minutes	+	Ajja et al., 2014	Girls indoor MVPA minutes
	Ajja et al., 2014	Girls outdoor MVPA minutes	+	Zarrett et al., 2015	Children PA in METS
				Zarrett et al., 2015	Girls PA in METS
Handheld device availability (recreational)				Crowe et al., 2021	Children accumulating ≥ 30 MVPA minutes	0/1 (0)	0
Idle time				Weaver et al., 2014	Boys observed vigorous	0/4 (0)	0
				Weaver et al., 2014	Boys observed walking
				Weaver et al., 2014	Girls observed vigorous
				Weaver et al., 2014	Girls observed walking
Indoor free play (comparison academic time)	Trost et al., 2008	Time spent in MVPA	+			1/1 (100)	+
Indoor free play (comparison indoor organised PA)	Trost et al., 2008	Time spent in MVPA	+			1/1 (100)	+
Indoor free play (comparison outdoor free play)				Trost et al., 2008	Time spent in MVPA	0/1 (0)	0
Indoor free play (comparison outdoor organised PA)	Trost et al., 2008	Time spent in MVPA	+			1/1 (100)	+
Indoor free play (comparison snack time)	Trost et al., 2008	Time spent in MVPA	+			1/1 (100)	+
Indoor organised PA (comparison academic time)	Trost et al., 2008	Time spent in MVPA	+			1/1 (100)	+
Indoor organised PA (comparison outdoor free play)	Trost et al., 2008	Time spent in MVPA	-			1/1 (100)	-
Indoor organised PA (comparison outdoor organised PA)	Trost et al., 2008	Time spent in MVPA	+			1/1 (100)	+
Indoor organised PA (comparison snack time)	Trost et al., 2008	Time spent in MVPA	+			1/1 (100)	+
Indoor PA space (4461-6009 ft²)	Beets et al., 2016	Girls MVPA minutes	+	Beets et al., 2016	Boys accumulating ≥ 30 MVPA minutes	1/4 (25)	0
				Beets et al., 2016	Boys MVPA minutes
				Beets et al., 2016	Girls accumulating ≥ 30 MVPA minutes
Indoor PA space (7344-15,056 ft²)	Beets et al., 2016	Boys MVPA minutes	+	Beets et al., 2016	Boys accumulating ≥ 30 MVPA minutes	2/4 (50)	?
	Beets et al., 2016	Girls MVPA minutes	+	Beets et al., 2016	Girls accumulating ≥ 30 MVPA minutes
Low-organised game ASP	Burrows et al., 2014	Children's GMQ (gross motor quotient) score	+	Burrows et al., 2014	Children's locomotor score	1/3 (33)	0
				Burrows et al., 2014	Children's object control
Minutes of scheduled PA				Huberty et al., 2013	% boys engaged in MVPA	0/1 (0)	0
Number of active play zones available				Maher et al., 2019	% session in MVPA	0/1 (0)	0
Organised PA	Zarrett et al., 2015	Children PA in METS	+	Huberty et al., 2013	% boys engaged in MVPA	1/8 (13)	0
				Huberty et al., 2013	% girls engaged in MVPA
				Zarrett et al., 2015	Boys PA in METS
				Zarrett et al., 2015	Boys PA in METS
				Zarrett et al., 2015	Children PA in METS
				Zarrett et al., 2015	Girls PA in METS
				Zarrett et al., 2015	Girls PA in METS
Organsised PA (≤ 29 minutes)				Crowe et al., 2021	Children accumulating ≥ 30 MVPA minutes	0/1 (0)	0
Organised PA (≥ 30 minutes)	Crowe et al., 2021	Children accumulating ≥ 30 MVPA minutes	+			1/1 (100)	+
Outdoor free play (comparison academic time)	Trost et al., 2008	Time spent in MVPA	+			1/1 (100)	+
Outdoor free play (comparison outdoor organised PA)	Trost et al., 2008	Time spent in MVPA	+			1/1 (100)	+
Outdoor free play (comparison snack time)	Trost et al., 2008	Time spent in MVPA	+			1/1 (100)	+
Outdoor organised PA (comparison academic time)				Trost et al., 2008	Time spent in MVPA	0/1 (0)	0
Outdoor organised PA (comparison snack time)				Trost et al., 2008	Time spent in MVPA	0/1 (0)	0
Outdoor PA (comparison indoor)	Londal et al., 2020	Minutes observed in PA	+			2/2 (100)	+
	Londal et al., 2020	PA intensity (CPM) during PA time	+
Outdoor PA space (approx 231k-281k ft²)	Beets et al., 2016	Boys MVPA minutes	-	Beets et al., 2016	Boys accumulating ≥ 30 MVPA minutes	2/4 (50)	?
	Beets et al., 2016	Girls MVPA minutes	-	Beets et al., 2016	Girls accumulating ≥ 30 MVPA minutes
Outdoor PA space (approx 85k-200k ft²)				Beets et al., 2016	Boys accumulating ≥ 30 MVPA minutes	0/4 (0)	0
				Beets et al., 2016	Boys MVPA minutes
				Beets et al., 2016	Girls accumulating ≥ 30 MVPA minutes
				Beets et al., 2016	Girls MVPA minutes
Outdoor play duration				Maher et al., 2019	% session in MVPA	0/1 (0)	0
PA activity includes most children	Zarrett et al., 2015	Boys PA in METS	+			3/3 (100)	+
	Zarrett et al., 2015	Children PA in METS	+
	Zarrett et al., 2015	Girls PA in METS	+
PA promotion material				Crowe et al., 2021	Children accumulating ≥ 30 MVPA minutes	0/1 (0)	0
PA curriculum (non-evidence based)				Beets et al., 2013	Boys MVPA minutes	0/2 (0)	0
				Beets et al., 2013	Girls MVPA minutes
PA equipment available	Huberty et al., 2013	% boys engaged in MVPA	+	Zarrett et al., 2015	Girls PA in METS	4/5 (80)	+
	Huberty et al., 2013	% girls engaged in MVPA	+
	Zarrett et al., 2015	Boys PA in METS	+
	Zarrett et al., 2015	Children PA in METS	+
PA evaluation (limited with nonvalid methods)	Beets et al., 2013	Girls MVPA minutes	+	Beets et al., 2013	Boys MVPA minutes	1/2 (50)	?
PA policy				Crowe et al., 2021	Children accumulating ≥ 30 MVPA minutes	0/1 (0)	0
PA policy (non-specific language)	Beets et al., 2013	Boys MVPA minutes	-	Beets et al., 2013	Girls MVPA minutes	1/2 (50)	?
PA training delivered by noncertified personnel				Beets et al., 2013	Boys MVPA minutes	0/2 (0)	0
				Beets et al., 2013	Girls MVPA minutes
Scheduled academics	Weaver et al., 2014	Boys observed vigorous	-			4/4 (100)	-
	Weaver et al., 2014	Boys observed walking	-
	Weaver et al., 2014	Girls observed vigorous	-
	Weaver et al., 2014	Girls observed walking	-
Scheduled activities (diverse)				Beets et al., 2013	Boys MVPA minutes	0/2 (0)	0
				Beets et al., 2013	Girls MVPA minutes
Scheduled activities (limited)				Beets et al., 2013	Boys MVPA minutes	0/2 (0)	0
				Beets et al., 2013	Girls MVPA minutes
Scheduled activity rotation	Weaver et al., 2014	Boys observed vigorous	-	Weaver et al., 2014	Girls observed vigorous	3/4 (75)	-
	Weaver et al., 2014	Boys observed walking	-
	Weaver et al., 2014	Girls observed walking	-
Scheduled bathroom	Weaver et al., 2014	Boys observed vigorous	-			4/4 (100)	-
	Weaver et al., 2014	Boys observed walking	-
	Weaver et al., 2014	Girls observed vigorous	-
	Weaver et al., 2014	Girls observed walking	-
Scheduled enrichment	Weaver et al., 2014	Boys observed vigorous	-			4/4 (100)	-
	Weaver et al., 2014	Boys observed walking	-
	Weaver et al., 2014	Girls observed vigorous	-
	Weaver et al., 2014	Girls observed walking	-
Scheduled free play (30-59 minutes)	Crowe et al., 2021	Children accumulating ≥ 30 MVPA minutes	+			1/1 (100)	+
Scheduled free play (≥ 60 minutes)	Crowe et al., 2021	Children accumulating ≥ 30 MVPA minutes	+			1/1 (100)	+
Scheduled PA time (< 25% schedule)				Beets et al., 2013	Boys MVPA minutes	0/2 (0)	0
				Beets et al., 2013	Girls MVPA minutes
Scheduled PA time (< 60 minutes)	Brazendale et al., 2015	Children accumulating 30 MVPA minutes	-			1/1 (100)	-
Scheduled PA time (> 60 minutes)				Brazendale et al., 2015	Children accumulating 30 MVPA minutes	0/1 (0)	0
Scheduled PA time (≈ 45 minutes)	Brazendale et al., 2015	Boys MVPA minutes	+	Brazendale et al., 2015	Girls MVPA minutes	1/2 (50)	?
Scheduled PA time (≤ 30 minutes)				Brazendale et al., 2015	Boys MVPA minutes	0/2 (0)	0
				Brazendale et al., 2015	Girls MVPA minutes
Scheduled PA time (≥ 105 minutes)	Brazendale et al., 2015	Girls MVPA minutes	+	Brazendale et al., 2015	Boys MVPA minutes	1/2 (50)	?
Scheduled PA time (110-160 mins)	Beets et al., 2016	Boys MVPA minutes	+	Beets et al., 2016	Boys accumulating ≥ 30 MVPA minutes	2/4 (50)	?
	Beets et al., 2016	Girls MVPA minutes	+	Beets et al., 2016	Girls accumulating ≥ 30 MVPA minutes
Scheduled PA time (25-49% schedule)	Beets et al., 2013	Boys MVPA minutes	+	Beets et al., 2013	Girls MVPA minutes	1/2 (50)	?
Scheduled PA time (50% or more)	Beets et al., 2013	Boys MVPA minutes	+			2/2 (100)	+
	Beets et al., 2013	Girls MVPA minutes	+
Scheduled PA time (60 minutes)	Brazendale et al., 2015	Boys MVPA minutes	+			2/2 (100)	+
	Brazendale et al., 2015	Girls MVPA minutes	+
Scheduled PA time (75 minutes)	Brazendale et al., 2015	Boys MVPA minutes	+			2/2 (100)	+
	Brazendale et al., 2015	Girls MVPA minutes	+
Scheduled PA time (90-105 mins)	Beets et al., 2016	Boys accumulating ≥ 30 MVPA minutes	+			4/4 (100)	+
	Beets et al., 2016	Boys MVPA minutes	+
	Beets et al., 2016	Girls accumulating ≥ 30 MVPA minutes	+
	Beets et al., 2016	Girls MVPA minutes	+
Scheduled snack	Weaver et al., 2014	Boys observed vigorous	-			4/4 (100)	-
	Weaver et al., 2014	Boys observed walking	-
	Weaver et al., 2014	Girls observed vigorous	-
	Weaver et al., 2014	Girls observed walking	-
School-based ASP	Beets et al., 2015	Engaging in MVPA for 20% of program	-	Beets et al., 2015	30 MVPA minutes	2/6 (33)	0
	Beets et al., 2015	Engaging in PA for 20% of program	-	Beets et al., 2015	Engaging in MVPA for 20% of attendance
				Beets et al., 2015	Engaging in MVPA for at least 50% of PA time
				Beets et al., 2015	Engaging in PA for 20% of attendance
Screen availability				Maher et al., 2019	% session in MVPA	0/1 (0)	0
Screen availablity (recreational)				Crowe et al., 2021	Children accumulating ≥ 30 MVPA minutes	0/1 (0)	0
Sedentary option during PA time (60 mins)	Beets et al., 2016	Girls accumulating ≥ 30 MVPA minutes	+	Beets et al., 2016	Boys accumulating ≥ 30 MVPA minutes	1/4 (25)	?
				Beets et al., 2016	Boys MVPA minutes
				Beets et al., 2016	Girls MVPA minutes
Sedentary option during PA time (75-120 mins)	Beets et al., 2016	Boys MVPA minutes	-	Beets et al., 2016	Boys accumulating ≥ 30 MVPA minutes	2/4 (50)	?
	Beets et al., 2016	Girls MVPA minutes	-	Beets et al., 2016	Girls accumulating ≥ 30 MVPA minutes
Service size				Maher et al., 2019	% session in MVPA	0/1 (0)	0
Size of used PA space	Ajja et al., 2014	Boys outdoor MVPA minutes	+	Ajja et al., 2014	Boys indoor MVPA minutes	2/4 (50)	?
	Ajja et al., 2014	Girls indoor MVPA minutes	+	Ajja et al., 2014	Girls outdoor MVPA minutes
Snack time (comparison academic time)	Trost et al., 2008	Time spent in MVPA	+			1/1 (100)	+
Staff PA training				Crowe et al., 2021	Children accumulating ≥ 30 MVPA minutes	0/1 (0)	0
Staff PA training (< 1 hour)				Beets et al., 2013	Boys MVPA minutes	0/2 (0)	0
				Beets et al., 2013	Girls MVPA minutes
Staff PA training (1 or more hours)	Beets et al., 2016	Boys accumulating ≥ 30 MVPA minutes	+			4/4 (100)	+
	Beets et al., 2016	Boys MVPA minutes	+
	Beets et al., 2016	Girls accumulating ≥ 30 MVPA minutes	+
	Beets et al., 2016	Girls MVPA minutes	+
Staff PA training (1 to 4 hours)	Beets et al., 2013	Boys MVPA minutes	-	Beets et al., 2013	Girls MVPA minutes	1/2 (50)	?
Supportive PA policy characteristics	Ajja et al., 2014	Girls indoor MVPA minutes	-	Ajja et al., 2014	Boys indoor MVPA minutes	2/4 (50)	?
	Ajja et al., 2014	Girls outdoor MVPA minutes	+	Ajja et al., 2014	Boys outdoor MVPA minutes
Total number of boys/girls	Huberty et al., 2013	% boys engaged in MVPA	-			1/1 (100)	-
Total number of screen devices				Maher et al., 2019	% session in MVPA	0/1 (0)	0
Usable environment				Zarrett et al., 2015	Boys PA in METS	0/3 (0)	0
				Zarrett et al., 2015	Children PA in METS
				Zarrett et al., 2015	Girls PA in METS
Community Variables
% local population in poverty				Ajja et al., 2014	Boys indoor MVPA minutes	0/4 (0)	0
				Ajja et al., 2014	Boys outdoor MVPA minutes
				Ajja et al., 2014	Girls indoor MVPA minutes
				Ajja et al., 2014	Girls outdoor MVPA minutes
Average temperature				Zarrett et al., 2015	Boys PA in METS	0/3 (0)	0
				Zarrett et al., 2015	Children PA in METS
				Zarrett et al., 2015	Girls PA in METS
Associations were significant if p < 0.05.
0 = no association; ? = indeterminate/inconclusive association; + = positive association; - = negative association;
00 = no association observed by > 2 studies; ?? = indeterminate association observed by > 2 studies; ++ = positive association observed by > 2 studies; -- = negative association observed by > 2 studies.
Abbreviations: ASP – after school program; BMI – body mass index; LPA – light physical activity; METS – metabolic equivalent of task; MVPA – moderate-to-vigorous physical activity; PA – physical activity; SES – socioeconomic status; VPA – vigorous physical activity; YMCA – Young Men's Christian Association.
