# Supplementary material for: Correlates of physical activity and sedentary behaviour in children attending before and after school care: a systematic review
Source: BMC Public Health. 2022 Dec 16;22:2364. doi: 10.1186/s12889-022-14675-8 (PMC9758811; doi:10.1186/s12889-022-14675-8)
Supplement: Supplementary file 2 — Additional file 2. Summary of reported sedentary behaviour correlates. [file 12889_2022_14675_MOESM2_ESM.xlsx]

## Sheet: Sedentary Behaviour Correlates
Additional file 2: Summary of reported sedentary behaviour correlates
Correlate	Found significant associations with children's sedentary behaviour (reference)	Sedentary Outcome	Association (-/+)	Found no associations with children's sedentary behaviour (reference)	Sedentary Outcome	Summary coding for row ( n/N for row; %)	Summary code for association (-/+)
Individual Variables
Age of child	Ajja et al., 2014	Girls indoor sedentary minutes	+	Ajja et al., 2014	Boys indoor sedentary minutes	4/6 (67)	+
	Ajja et al., 2014	Girls outdoor sedentary minutes	+	Ajja et al., 2014	Boys outdoor sedentary minutes
	Crowe et al., 2021	Sedentary minutes	+
	Crowe et al., 2021	% accelerometer wear time sedentary	+
BMI				Ajja et al., 2014	Boys indoor sedentary minutes	0/7 (0)	00
				Ajja et al., 2014	Boys outdoor sedentary minutes
				Ajja et al., 2014	Girls indoor sedentary minutes
				Ajja et al., 2014	Girls outdoor sedentary minutes
				Riiser et al., 2019	Outdoor minutes sedentary
				Riiser et al., 2019	Total minutes sedentary
				Trost et al., 2008	Time spent sedentary
Ethnicity (non-white)	Ajja et al., 2014	Boys outdoor sedentary minutes	+	Ajja et al., 2014	Boys indoor sedentary minutes	2/4 (50)	?
	Ajja et al., 2014	Girls indoor sedentary minutes	+	Ajja et al., 2014	Girls outdoor sedentary minutes
Grade (year 1 only)	Kuritz et al., 2020	% time spent in sedentary behaviour	-			1/1 (100)	-
Minutes in attendance	Kuritz et al., 2020	% time spent in sedentary behaviour	+			1/1 (100)	+
Sex (boys)	Kuritz et al., 2020	% time spent in sedentary behaviour	-	Londal et al., 2020	PA intensity (CPM) during sedentary time	6/8 (75)	--
	Londal et al., 2020	Minutes observed in sedentary behaviour	-	Trost et al., 2008	Time spent sedentary
	Crowe et al., 2021	Sedentary minutes	-
	Crowe et al., 2021	% accelerometer wear time sedentary	-
	Riiser et al., 2019	Outdoor minutes sedentary	-
	Riiser et al., 2019	Total minutes sedentary	-
Interpersonal Variables
Staff discipline children	Weaver et al., 2014	Boys observed sedentary	+			2/2 (100)	+
	Weaver et al., 2014	Girls observed sedentary	+
Staff discouraging PA	Weaver et al., 2014	Boys observed sedentary	+			2/2 (100)	+
	Weaver et al., 2014	Girls observed sedentary	+
Staff engaged in PA	Weaver et al., 2014	Boys observed sedentary	-			2/2 (100)	-
	Weaver et al., 2014	Girls observed sedentary	-
Staff giving instructions during PA	Weaver et al., 2014	Boys observed sedentary	+			2/2 (100)	+
	Weaver et al., 2014	Girls observed sedentary	+
Staff leading PA				Weaver et al., 2014	Boys observed sedentary	0/2 (0)	0
				Weaver et al., 2014	Girls observed sedentary
Staff off task during PA				Weaver et al., 2014	Boys observed sedentary	0/2 (0)	0
				Weaver et al., 2014	Girls observed sedentary
Staff other task during PA				Weaver et al., 2014	Boys observed sedentary	0/2 (0)	0
				Weaver et al., 2014	Girls observed sedentary
Staff promoting PA				Maher et al., 2019	% of session in screen time	0/3 (0)	0
				Weaver et al., 2014	Boys observed sedentary
				Weaver et al., 2014	Girls observed sedentary
Staff witholding PA				Maher et al., 2019	% of session in screen time	0/3 (0)	0
				Weaver et al., 2014	Boys observed sedentary
				Weaver et al., 2014	Girls observed sedentary
Institutional Variables
% of session in MVPA	Maher et al., 2019	% of session sedentary	-	Maher et al., 2019	% of session in screen time	1/2 (50)	?
% PA opportunities dedicated for free play (45-74%)	Beets et al., 2016	Boys accumulating ≥ 60 sedentary minutes	+			2/4 (50)	?
	Beets et al., 2016	Boys sedentary minutes	-
	Beets et al., 2016	Girls accumulating ≥ 60 sedentary minutes	+
	Beets et al., 2016	Girls sedentary minutes	-
% PA opportunities dedicated for free play (75-100%)	Beets et al., 2016	Boys accumulating ≥ 60 sedentary minutes	+			2/4 (50)	?
	Beets et al., 2016	Boys sedentary minutes	-
	Beets et al., 2016	Girls accumulating ≥ 60 sedentary minutes	+
	Beets et al., 2016	Girls sedentary minutes	-
Activities appealing to both genders	Beets et al., 2013	Girls sedentary minutes	-	Beets et al., 2013	Boys sedentary minutes	1/2 (50)	?
Annual organisation revenue (approx $2-4 million)				Beets et al., 2016	Boys accumulating ≥ 60 sedentary minutes	0/4 (0)	0
				Beets et al., 2016	Boys sedentary minutes
				Beets et al., 2016	Girls accumulating ≥ 60 sedentary minutes
				Beets et al., 2016	Girls sedentary minutes
Annual organisation revenue (approx $5-20 million)	Beets et al., 2016	Boys sedentary minutes	-	Beets et al., 2016	Boys accumulating ≥ 60 sedentary minutes	2/4 (50)	?
	Beets et al., 2016	Girls sedentary minutes	-	Beets et al., 2016	Girls accumulating ≥ 60 sedentary minutes
Attended non sport-based ASP				Domazaet et al., 2015	Boys sedentary minutes/day	0/2 (0)	0
				Domazaet et al., 2015	Girls sedentary minutes/day
Attended sport-based ASP				Domazaet et al., 2015	Boys sedentary minutes/day	0/2 (0)	0
				Domazaet et al., 2015	Girls sedentary minutes/day
Attending YMCA ASP				Beets et al., 2016	Boys accumulating ≥ 60 sedentary minutes	0/4 (0)	0
				Beets et al., 2016	Boys sedentary minutes
				Beets et al., 2016	Girls accumulating ≥ 60 sedentary minutes
				Beets et al., 2016	Girls sedentary minutes
Availability of screen before 5pm				Maher et al., 2019	% of session in screen time	0/1 (0)	0
Child feedback (formal collection)	Beets et al., 2013	Boys sedentary minutes	+			2/2 (0)	+
	Beets et al., 2013	Girls sedentary minutes	+
Child feedback (informal collection)				Beets et al., 2013	Boys sedentary minutes	0/2 (0)	0
				Beets et al., 2013	Girls sedentary minutes
Children stand and wait during PA games	Weaver et al., 2014	Boys observed sedentary	-			2/2 (100)	-
	Weaver et al., 2014	Girls observed sedentary	-
Elimination PA games	Weaver et al., 2014	Boys observed sedentary	+			2/2 (100)	+
	Weaver et al., 2014	Girls observed sedentary	+
Free play (comparison organised PA)	Ajja et al., 2014	Boys indoor sedentary minutes	+	Ajja et al., 2014	Boys outdoor sedentary minutes	2/4 (50)	0
	Ajja et al., 2014	Girls indoor sedentary minutes	+	Ajja et al., 2014	Girls outdoor sedentary minutes
Idle time				Weaver et al., 2014	Boys observed sedentary	0/2 (0)	0
				Weaver et al., 2014	Girls observed sedentary
Indoor PA space (4461-6009 ft²)	Beets et al., 2016	Boys sedentary minutes	-	Beets et al., 2016	Boys accumulating ≥ 60 sedentary minutes	1/4 (25)	0
				Beets et al., 2016	Girls accumulating ≥ 60 sedentary minutes
				Beets et al., 2016	Girls sedentary minutes
Indoor PA space (7344-15,056 ft²)	Beets et al., 2016	Boys sedentary minutes	-	Beets et al., 2016	Boys accumulating ≥ 60 sedentary minutes	2/4 (50)	?
	Beets et al., 2016	Girls sedentary minutes	-	Beets et al., 2016	Girls accumulating ≥ 60 sedentary minutes
Number of active play zones available				Maher et al., 2019	% of session in screen time	0/1 (0)	0
Outdoor PA space (approx 231k-281k ft²)	Beets et al., 2016	Boys accumulating ≥ 60 sedentary minutes	+	Beets et al., 2016	Girls accumulating ≥ 60 sedentary minutes	3/4 (75)	+
	Beets et al., 2016	Boys sedentary minutes	+
	Beets et al., 2016	Girls sedentary minutes	+
Outdoor PA space (approx 85k-200k ft²)				Beets et al., 2016	Boys accumulating ≥ 60 sedentary minutes	0/4 (0)	0
				Beets et al., 2016	Boys sedentary minutes
				Beets et al., 2016	Girls accumulating ≥ 60 sedentary minutes
				Beets et al., 2016	Girls sedentary minutes
Outdoor play duration				Maher et al., 2019	% of session in screen time	0/1 (0)	0
PA curriculum (non-evidence based)				Beets et al., 2013	Boys sedentary minutes	0/2 (0)	0
				Beets et al., 2013	Girls sedentary minutes
PA evaluation (limited with nonvalid methods)	Beets et al., 2013	Boys sedentary minutes	+	Beets et al., 2013	Girls sedentary minutes	1/2 (50)	?
PA policy (non-specific language)	Beets et al., 2013	Boys sedentary minutes	+	Beets et al., 2013	Girls sedentary minutes	1/2 (50)	?
PA training delivered by noncertified personnel				Beets et al., 2013	Boys sedentary minutes	0/2 (0)	0
				Beets et al., 2013	Girls sedentary minutes
Scheduled academics	Weaver et al., 2014	Boys observed sedentary	+			2/2 (100)	+
	Weaver et al., 2014	Girls observed sedentary	+
Scheduled activities (diverse)	Beets et al., 2013	Boys sedentary minutes	+	Beets et al., 2013	Girls sedentary minutes	1/2 (50)	?
Scheduled activities (limited)				Beets et al., 2013	Boys sedentary minutes	0/2 (0)	0
				Beets et al., 2013	Girls sedentary minutes
Scheduled activity rotation	Weaver et al., 2014	Boys observed sedentary	+			2/2 (100)	+
	Weaver et al., 2014	Girls observed sedentary	+
Scheduled bathroom	Weaver et al., 2014	Boys observed sedentary	+			2/2 (100)	+
	Weaver et al., 2014	Girls observed sedentary	+
Scheduled enrichment	Weaver et al., 2014	Boys observed sedentary	+			2/2 (100)	+
	Weaver et al., 2014	Girls observed sedentary	+
Scheduled PA time (< 25% schedule)				Beets et al., 2013	Boys sedentary minutes	0/2 (0)	0
				Beets et al., 2013	Girls sedentary minutes
Scheduled PA time (110-160 mins)	Beets et al., 2016	Boys sedentary minutes	-	Beets et al., 2016	Boys accumulating ≥ 60 sedentary minutes	2/4 (50)	?
	Beets et al., 2016	Girls sedentary minutes	-	Beets et al., 2016	Girls accumulating ≥ 60 sedentary minutes
Scheduled PA time (25-49% schedule)	Beets et al., 2013	Boys sedentary minutes	-	Beets et al., 2013	Girls sedentary minutes	1/2 (50)	?
Scheduled PA time (50% or more)	Beets et al., 2013	Boys sedentary minutes	-			2/2 (100)	-
	Beets et al., 2013	Girls sedentary minutes	-
Scheduled PA time (90-105 mins)	Beets et al., 2016	Boys sedentary minutes	-	Beets et al., 2016	Boys accumulating ≥ 60 sedentary minutes	1/4 (25)	0
				Beets et al., 2016	Girls accumulating ≥ 60 sedentary minutes
				Beets et al., 2016	Girls sedentary minutes
Scheduled snack	Weaver et al., 2014	Boys observed sedentary	+			2/2 (100)	+
	Weaver et al., 2014	Girls observed sedentary	+
Screen availability	Maher et al., 2019	% of session in screen time	+			1/1 (100)	+
Sedentary option during PA time (60 mins)				Beets et al., 2016	Boys accumulating ≥ 60 sedentary minutes	0/4 (0)	0
				Beets et al., 2016	Boys sedentary minutes
				Beets et al., 2016	Girls accumulating ≥ 60 sedentary minutes
				Beets et al., 2016	Girls sedentary minutes
Sedentary option during PA time (75-120 mins)	Beets et al., 2016	Boys sedentary minutes	+	Beets et al., 2016	Boys accumulating ≥ 60 sedentary minutes	2/4 (50)	?
	Beets et al., 2016	Girls sedentary minutes	+	Beets et al., 2016	Girls accumulating ≥ 60 sedentary minutes
Service size				Maher et al., 2019	% of session in screen time	0/1 (0)	0
Size of used PA space	Ajja et al., 2014	Boys indoor sedentary minutes	+	Ajja et al., 2014	Boys outdoor sedentary minutes	2/4 (50)	?
	Ajja et al., 2014	Girls indoor sedentary minutes	+	Ajja et al., 2014	Girls outdoor sedentary minutes
Staff PA training (< 1 hour)				Beets et al., 2013	Boys sedentary minutes	0/2 (0)	0
				Beets et al., 2013	Girls sedentary minutes
Staff PA training (1 or more hours)	Beets et al., 2016	Boys sedentary minutes	-	Beets et al., 2016	Girls accumulating ≥ 60 sedentary minutes	2/4 (50)	?
	Beets et al., 2016	Girls sedentary minutes	-
	Beets et al., 2016	Boys accumulating ≥ 60 sedentary minutes	+
Staff PA training (1 to 4 hours)	Beets et al., 2013	Boys sedentary minutes	+	Beets et al., 2013	Girls sedentary minutes	1/2 (50)	?
Supportive PA policy characteristics				Ajja et al., 2014	Boys indoor sedentary minutes	0/4 (0)	0
				Ajja et al., 2014	Boys outdoor sedentary minutes
				Ajja et al., 2014	Girls indoor sedentary minutes
				Ajja et al., 2014	Girls outdoor sedentary minutes
Total number of screen devices	Maher et al., 2019	% of session in screen time	+			1/1 (100)	+
Community Variables
% local population in poverty	Ajja et al., 2014	Boys outdoor sedentary minutes	+	Ajja et al., 2014	Boys indoor sedentary minutes	1/4 (25)	0
				Ajja et al., 2014	Girls indoor sedentary minutes
				Ajja et al., 2014	Girls outdoor sedentary minutes
Associations were significant if p < 0.05.
0 = no association; ? = indeterminate/inconclusive association; + = positive association; - = negative association;
00 = no association observed by > 2 studies; ?? = indeterminate association observed by > 2 studies; ++ = positive association observed by > 2 studies; -- = negative association observed by > 2 studies.
Abbreviations: ASP – after school program; BMI – body mass index; PA – physical activity; YMCA – Young Men's Christian Association.
